# Supplementary material for: Soil Sealing and Hydrological Changes during the Development of the University Campus of Elche (Spain)
Source: Int J Environ Res Public Health. 2021 Sep 9;18(18):9511. doi: 10.3390/ijerph18189511 (PMC8467600; doi:10.3390/ijerph18189511)
Supplement: Supplementary file 1 [file ijerph-18-09511-s001.zip]

Archive with 1 entries (1 files):
- ijerph-1372981-supplementary.pdf
